# Supplementary material for: Genetic Interactions between Brn3 Transcription Factors in Retinal Ganglion Cell Type Specification
Source: PLoS One. 2013 Oct 8;8(10):e76347. doi: 10.1371/journal.pone.0076347 (PMC3792956; doi:10.1371/journal.pone.0076347)
Supplement: Text S1 — This a Matlab m file designed by Friedrich Kretschmer, allowing for the 3D display and conversion of neuronal tracings executed under Neuromantic and saved as.swc files. In addition, projections generated can be exported as vector graphics for publication figures. (M) [file pone.0076347.s001.m]

function s_plotSwc
%s_PLOTSWC plots a neuromantic .swc file.
%
%Written 05.07.2012 in the MATLAB tutorial at the NNRL/NEI/NIH
%by Friedrich Kretschmer and a bunch of highly motivated students ;)
%
renderer = 'painters'; %painters is MATLABs default renderer
% OpenGL rendering (renderer = 'opengl') is faster on accelerated graphics 
% cards but cannot be exported in vector format

%% Importing the data to a matrix
[filename, pathname]= uigetfile('./*.swc','Select the Cells you crave');
if isempty(filename)
    warndlg('File not found!');
    return
end

fid = fopen([pathname,filename], 'r'); %open the file 'read only'
tline = fgetl(fid); %read one line
neuroMat = [];

while ischar(tline)
    if tline(1) ~='#'
        tmp = (sscanf(tline,'%f %f %f %f %f %f %f'))'; %convert string to 7 floats (separated by whitespace)
        neuroMat = [neuroMat; tmp]; %append data to matrix (creating a matrix of the correct size first would have been faster)
    end
    tline = fgetl(fid); %read one line again
end
fclose(fid);

%% Plotting the data by using lines
% (Sometimes it's useful to use double comments(%%) to visualize that stuff
% belongs together- Note how the Editor underlays accordingly.

figure('name',filename, 'renderer', renderer);

for row = length(neuroMat) : -1 : 1 %Remember for Syntax! initial value : step : end value
    x1 = neuroMat(row,3);
    y1 = neuroMat(row,4);
    z1 = neuroMat(row,5);
    segmentType = neuroMat(row,2);
    radius = neuroMat(row,6);
    row2 = neuroMat(row,7); %Index of the connected component

    if row2~=-1 %Values below 0 point to root node and don't need to be plotted
        x2 = neuroMat(row2,3);
        y2 = neuroMat(row2,4);
        z2 = neuroMat(row2,5);
        
        %Add simple color coding for the segment types
        switch segmentType
            case 1 %Soma
                clr = 'black';
            case 2 %Axon
                clr = 'green';
            case 3 %Basal Dendrites
                clr = 'blue';
            case 4 %Apical Dendrites
                clr = 'red';
            case 5 %Branch point
                clr = [0.7,0.7,0.7];
            case 6 %Terminal Tip
                clr = 'yellow';
            case 7 %Dendritic spine
                clr = 'magenta';
            case 8 %Unknown
                clr = [0.5,0.5,0.5];
            case 9 %Unknown
                clr = [0.5,0.5,0.5];
            case 10 %Positional Info
                clr = 'cyan';
            otherwise %Unknown
                clr = [0.5,0.5,0.5];
        end
        line([x1,x2], [y1,y2], [z1,z2], 'color', clr);
    end
end

maxVal = ceil(max(max(neuroMat(:,3:5)))) + 25;
xlim([0 maxVal]);
ylim([0 maxVal]);
zlim([0 maxVal]);
set(gca,'PlotBoxAspectRatio', [1 1 1]);
title(filename);
end
